# Supplementary material for: Identification of patient subtypes based on protein expression for prediction of heart failure after myocardial infarction
Source: iScience. 2023 Feb 11;26(3):106171. doi: 10.1016/j.isci.2023.106171 (PMC10006628; doi:10.1016/j.isci.2023.106171)
Supplement: Table S1. List of the proteins quantified by several SOMAmers, related to Table 2 [file mmc2.xlsx]

## Sheet: Sheet 1
Supplemental Table S1 (related to Table 2). List of proteins quantiifed by several SOMAmers.
SeqId	SeqId	SomaId	UniProt	EntrezGeneSymbol	Mean values in REVE1		Mean values in REVE2
					Before	After aggregation	Before	After aggregation
SeqId.7892-132	3	SL018293	A2RU67	KIAA1467	9.71	9.42	9.8	9.55
SeqId.9981-18	3	SL018293	A2RU67	KIAA1467	8.97		9.16
SeqId.10693-43	3	SL018578	A4D1S0	KLRG2	8.81	9.09	8.83	9.28
SeqId.10762-2	3	SL018578	A4D1S0	KLRG2	9.17		9.45
SeqId.7787-25	3	SL018231	A6NI73	LILRA5	11.01	11.95	11.08	12.11
SeqId.8766-29	3	SL018231	A6NI73	LILRA5	12.49		12.7
SeqId.12822-34	3	SL006959	O00213	APBB1	10.63	9.77	10.52	9.68
SeqId.14206-28	3	SL006959	O00213	APBB1	7.28		7.37
SeqId.15503-15	3	SL004647	O00292	LEFTY2	13.49	12.6	14.02	13.12
SeqId.15503-20	3	SL004647	O00292	LEFTY2	9.71		10.07
SeqId.8306-54	3	SL006396	O14668	PRRG1	8.99	9.69	9.03	9.77
SeqId.9008-6	3	SL006396	O14668	PRRG1	10.13		10.24
SeqId.8405-108	3	SL004641	O14672	ADAM10	10.74	10.25	10.92	10.39
SeqId.8654-13	3	SL004641	O14672	ADAM10	9.41		9.49
SeqId.5534-49	2	SL004157	O14763	TNFRSF10B	9.31	8.95	9.25	8.92
SeqId.8529-1	3	SL004157	O14763	TNFRSF10B	8.29		8.38
SeqId.11510-31	3	SL005699	O14791	APOL1	14.02	13.26	13.96	13.24
SeqId.9506-10	3	SL005699	O14791	APOL1	11.49		11.68
SeqId.10506-53	3	SL007962	O15173	PGRMC2	10.37	9.78	10.41	9.91
SeqId.8681-93	3	SL007962	O15173	PGRMC2	8.62		8.97
SeqId.8970-9	3	SL007004	O43353	RIPK2	9.43	9.99	9.33	10
SeqId.8993-151	3	SL007004	O43353	RIPK2	10.39		10.45
SeqId.5355-69	3	SL004648	O43557	TNFSF14	9.64	9.64	9.11	9.51
SeqId.5988-49	3	SL004648	O43557	TNFSF14	9.51		9.79
SeqId.11591-43	3	SL007011	O43663	PRC1	7.93	9.13	7.88	9.09
SeqId.15310-61	3	SL007011	O43663	PRC1	9.76		9.72
SeqId.13098-93	3	SL003320	O43915	FIGF	13.37	12.52	13.62	12.77
SeqId.14705-1	3	SL003320	O43915	FIGF	10.04		10.31
SeqId.14246-50	3	SL016379	O60496	DOK2	10.1	12.85	10.23	13.17
SeqId.19578-19	3	SL016379	O60496	DOK2	13.73		14.07
SeqId.11334-7	3	SL019428	O75022	LILRB3	9.01	9.77	8.96	9.89
SeqId.15615-8	3	SL019428	O75022	LILRB3	10.16		10.33
SeqId.16074-12	3	SL005725	O75791	GRAP2	10.28	9.56	10.38	9.65
SeqId.5265-12	3	SL005725	O75791	GRAP2	7.94		8
SeqId.12634-79	3	SL014470	O75815	BCAR3	10.35	10.58	9.62	10.35
SeqId.5262-57	3	SL014470	O75815	BCAR3	10.66		10.8
SeqId.13948-50	3	SL019207	O75899	GABBR2	9.52	9.05	9.82	9.35
SeqId.9930-48	3	SL019207	O75899	GABBR2	8.25		8.46
SeqId.16805-5	3	SL011405	O76074	PDE5A	13.58	13.03	14.05	13.52
SeqId.5256-86	3	SL011405	O76074	PDE5A	12.04		12.65
SeqId.5249-31	3	SL016566	O94768	STK17B	9.55	9.05	8.77	8.29
SeqId.8399-6	3	SL016566	O94768	STK17B	8.24		7.53
SeqId.9012-1	3	SL018768	O94906	PRPF6	7.98	8.77	7.95	8.97
SeqId.9581-4	3	SL018768	O94906	PRPF6	9.26		9.55
SeqId.12784-10	3	SL007058	O95704	APBB3	9.88	10.34	9.97	10.39
SeqId.13589-10	3	SL007058	O95704	APBB3	10.64		10.65
SeqId.11142-11	3	SL012396	O95841	ANGPTL1	9.39	10.92	9.67	11.5
SeqId.9092-33	3	SL012396	O95841	ANGPTL1	11.63		12.26
SeqId.7065-1	4	SL011113	O95866	G6B	13.61	12.67	13.37	12.46
SeqId.8659-68	3	SL011113	O95866	G6B	8.5		8.47
SeqId.3054-3	2	SL000437	P00738	HP	15.58	16.05	16	16.44
SeqId.7905-30	3	SL018283	P00738	HP	16.4		16.77
SeqId.4876-32	1	SL000357	P00740	F9	13.92	13.58	14.01	13.67
SeqId.5307-12	3	SL004400	P00740	F9	13.12		13.21
SeqId.2879-9	2	SL000248	P01011	SERPINA3	17.54	16.64	17.56	16.64
SeqId.4153-11	2	SL018548	P01011	SERPINA3	13.48		13.07
SeqId.2683-1	2	SL000456	P01024	C3	15.77	16.57	15.2	16.02
SeqId.2754-50	2	SL000312	P01024	C3	17.08		16.54
SeqId.19640-2	3	SL000533	P01270	PTH	8.15	9.5	8.19	9.69
SeqId.5954-62	3	SL003970	P01270	PTH	10.13		10.37
SeqId.16293-1	3	SL005255	P01286	GHRH	9.9	9.56	9.92	9.61
SeqId.9487-60	3	SL005255	P01286	GHRH	9		9.15
SeqId.3505-6	2	SL000507	P01374	LTA LTB	7.52	9.7	7.61	10.02
SeqId.3506-49	1	SL000508	P01374	LTA LTB	10.51		10.87
SeqId.11140-56	3	SL007932	P02452	COL1A1	9.82	9.14	9.96	9.28
SeqId.13484-69	3	SL007932	P02452	COL1A1	7.73		7.83
SeqId.6895-1	3	SL000600	P02786	TFRC	11.05	12.67	10.93	12.38
SeqId.8795-48	3	SL000600	P02786	TFRC	13.38		13.06
SeqId.6974-6	3	SL007076	P04233	CD74	8.01	8.66	8.14	8.81
SeqId.8748-45	3	SL007076	P04233	CD74	9.09		9.24
SeqId.6123-69	3	SL000074	P04637	TP53	11.23	11.29	11.66	11.65
SeqId.6168-11	3	SL017288	P04637	TP53	11.31		11.59
SeqId.10490-3	3	SL011102	P04843	RPN1	12.08	11.39	12.1	11.39
SeqId.6458-6	3	SL011102	P04843	RPN1	9.85		9.78
SeqId.2952-75	2	SL000047	P05019	IGF1	13.01	12.05	13.44	12.46
SeqId.8406-17	3	SL000047	P05019	IGF1	7.4		7.48
SeqId.13526-5	3	SL013009	P05455	SSB	9.55	9.29	8.81	8.82
SeqId.13625-19	3	SL013009	P05455	SSB	8.87		8.79
SeqId.14065-11	3	SL007080	P06127	CD5	7.94	12.41	7.99	12.47
SeqId.5596-75	3	SL007080	P06127	CD5	13.37		13.44
SeqId.3452-17	2	SL006916	P06239	LCK	8.56	10.73	8.48	9.23
SeqId.4560-34	2	SL006916	P06239	LCK	11.45		9.66
SeqId.16607-78	3	SL005572	P06396	GSN	16.12	15.13	16.15	15.16
SeqId.4775-34	3	SL005572	P06396	GSN	9		8.96
SeqId.19637-9	3	SL003526	P06850	CRH	9.03	9.41	9.1	9.36
SeqId.5614-44	3	SL003526	P06850	CRH	9.49		9.32
SeqId.5897-58	3	SL002071	P07492	GRP	7.91	8.85	7.82	8.88
SeqId.8400-74	3	SL002071	P07492	GRP	9.4		9.47
SeqId.18870-1	3	SL007084	P07766	CD3E	9.37	10.03	9.68	10.58
SeqId.8069-85	3	SL007084	P07766	CD3E	10.45		11.12
SeqId.13738-8	3	SL001932	P08476	INHBA	9.72	12.37	9.97	12.59
SeqId.19622-7	3	SL001938	P08476	INHBA	13.24		13.46
SeqId.16914-104	3	SL001743	P08571	CD14	14.2	13.28	14.34	13.42
SeqId.8969-49	3	SL018823	P08571	CD14	10.12		10.2
SeqId.3717-23	2	SL002746	P08659	LUCI_PHOBY	10.65	9.74	10.55	9.65
SeqId.8483-5	3	SL002746	P08659	LUCI_PHOBY	6.7		6.7
SeqId.13676-46	3	SL001933	P09529	INHBB	13.27	12.53	13.88	13.03
SeqId.16746-12	3	SL003950	P09529	INHBB	10.62		10.59
SeqId.16292-288	3	SL011908	P09681	GIP	10.26	9.63	10.24	9.64
SeqId.5755-29	3	SL011908	P09681	GIP	8.4		8.45
SeqId.14034-22	3	SL001890	P09758	TACSTD2	8.91	8.56	8.95	8.59
SeqId.2619-72	2	SL001890	P09758	TACSTD2	8.05		8.06
SeqId.10534-40	3	SL003527	P09874	PARP1	8.59	9.71	7.95	8.06
SeqId.8893-29	3	SL003527	P09874	PARP1	10.25		8.11
SeqId.9055-81	3	SL018834	P0CAP1	MYZAP	7.16	9.8	7.2	10.04
SeqId.9964-10	3	SL018834	P0CAP1	MYZAP	10.67		10.91
SeqId.3507-1	2	SL002748	P10584	MDH	5.84	7.83	5.86	7.92
SeqId.8481-26	3	SL002748	P10584	MDH	9.1		9.21
SeqId.8481-44	3	SL002748	P10584	MDH	6.09		6.07
SeqId.6706-18	3	SL017590	P10696	ALPPL2	7.53	8	7.68	8.07
SeqId.6715-63	3	SL017590	P10696	ALPPL2	8.3		8.31
SeqId.8443-9	3	SL011503	P11006	MAGAININ-1_XENLA*	9.74	9.27	9.73	9.42
SeqId.8444-3	3	SL011504	P11006	MAGAININ-1_XENLA*	9.61		9.96
SeqId.8444-46	3	SL011504	P11006	MAGAININ-1_XENLA*	7.24		7.26
SeqId.15674-3	3	SL011613	P11912	CD79A	11.53	11.27	11	11.01
SeqId.7796-10	3	SL011613	P11912	CD79A	10.84		10.97
SeqId.10511-10	3	SL004928	P12111	COL6A3	6.57	9.84	7.18	10
SeqId.11196-31	3	SL004928	P12111	COL6A3	10.72		10.84
SeqId.14063-17	3	SL000530	P13725	OSM	9.18	9.93	9.26	10.7
SeqId.2693-20	3	SL000530	P13725	OSM	10.35		11.34
SeqId.10623-19	3	SL000001	P15941	MUC1	8.69	9.3	9.33	9.73
SeqId.9176-3	3	SL000001	P15941	MUC1	9.69		9.86
SeqId.16315-105	3	SL003321	P17948	FLT1	8.89	8.55	9.31	9.27
SeqId.8231-122	3	SL003321	P17948	FLT1	7.99		9.18
SeqId.15560-52	3	SL003561	P20062	TCN2	13.96	14.22	13.92	14.38
SeqId.5584-21	3	SL003335	P20062	TCN2	12.68		12.9
SeqId.14203-3	3	SL008375	P20073	ANXA7	14.19	14.43	13.37	13.64
SeqId.18244-1	3	SL008375	P20073	ANXA7	14.64		13.86
SeqId.3152-57	1	SL001800	P20333	TNFRSF1B	11.04	12.16	11.09	12.2
SeqId.8368-102	3	SL001800	P20333	TNFRSF1B	12.77		12.82
SeqId.15466-30	3	SL007148	P20849	COL9A1	7.68	9.06	7.76	9.04
SeqId.6631-17	3	SL007148	P20849	COL9A1	9.73		9.69
SeqId.11207-3	3	SL004580	P21757	MSR1	8.98	11.68	9.1	11.91
SeqId.15533-97	3	SL004580	P21757	MSR1	12.55		12.78
SeqId.13669-6	3	SL004063	P22607	FGFR3	12.84	12.11	13.14	12.34
SeqId.3809-1	2	SL004063	P22607	FGFR3	10.27		10.23
SeqId.15608-5	3	SL018792	P23443	RPS6KB1	9.23	9.21	9.17	9.37
SeqId.8962-48	3	SL018792	P23443	RPS6KB1	9.15		9.5
SeqId.14047-78	3	SL003951	P23560	BDNF	12.14	11.57	10.57	10.46
SeqId.2421-7	3	SL003951	P23560	BDNF	10.49		10.09
SeqId.10074-128	3	SL014748	P25440	BRD2	9.4	9.59	9.44	9.28
SeqId.15372-43	3	SL014748	P25440	BRD2	9.68		9.06
SeqId.5392-73	2	SL002731	P25445	FAS	13.74	13.08	13.94	13.23
SeqId.9459-7	3	SL002731	P25445	FAS	11.76		11.74
SeqId.3859-50	2	SL010973	P25786	PSMA1	9.89	10.48	9.49	10.49
SeqId.7880-9	3	SL010973	P25786	PSMA1	10.85		11.05
SeqId.3724-64	1	SL011500	P26349	EXE4_HELSU	8.8	7.54	8.71	7.47
SeqId.8449-103	3	SL011500	P26349	EXE4_HELSU	5.65		5.64
SeqId.8449-124	3	SL011500	P26349	EXE4_HELSU	5.92		5.91
SeqId.10507-166	3	SL009308	P26436	ACRV1	7.63	7.93	7.63	7.94
SeqId.15301-24	3	SL009308	P26436	ACRV1	8.09		8.08
SeqId.13959-7	3	SL000499	P28838	LAP3	15.81	14.91	15.37	14.49
SeqId.15610-72	3	SL000499	P28838	LAP3	12.04		11.71
SeqId.16043-30	3	SL014469	P29353	SHC1	12.39	12.5	12.11	11.99
SeqId.5272-55	2	SL014469	P29353	SHC1	12.57		11.83
SeqId.14685-17	3	SL003722	P31751	AKT2	11.17	11.99	10.98	11.79
SeqId.5360-9	2	SL003722	P31751	AKT2	12.47		12.19
SeqId.4179-57	3	SL017611	P31946	14-3-03	15.41	15.22	15.81	15.36
SeqId.4707-50	2	SL017611	P31946	14-3-03	14.78		14.41
SeqId.10512-13	3	SL007194	P32927	CSF2RB	7.6	8.27	7.69	8.46
SeqId.11137-43	3	SL007194	P32927	CSF2RB	8.7		8.93
SeqId.3742-78	3	SL011129	P33183	NIGB_SAMNI	10.4	9.6	10.59	9.76
SeqId.8482-39	3	SL011129	P33183	NIGB_SAMNI	7.56		7.57
SeqId.8424-269	3	SL002723	P35222	CTNNB1	9.35	9.34	10.05	9.87
SeqId.9842-2	3	SL002723	P35222	CTNNB1	9.17		9.4
SeqId.14115-34	3	SL002782	P35318	ADM	11.21	10.5	11.07	10.42
SeqId.7922-5	3	SL002782	P35318	ADM	8.94		9.13
SeqId.14111-15	3	SL007206	P35442	THBS2	8.75	12.31	8.75	12.58
SeqId.3339-33	1	SL007206	P35442	THBS2	13.23		13.53
SeqId.11636-33	3	SL004811	P37802	TAGLN2	12.94	12.64	13.22	12.84
SeqId.9201-13	3	SL004811	P37802	TAGLN2	12.23		12.28
SeqId.8818-13	3	SL007217	P38484	IFNGR2	7.37	9.42	7.41	9.53
SeqId.9180-6	3	SL007217	P38484	IFNGR2	10.22		10.35
SeqId.5947-90	3	SL000598	P40225	THPO	7.69	8.83	8.05	8.98
SeqId.8059-1	3	SL000598	P40225	THPO	9.43		9.51
SeqId.16535-61	3	SL000435	P42212	GFP	7.66	7.16	7.73	7.22
SeqId.3650-8	3	SL000435	P42212	GFP	6.93		7.09
SeqId.3849-56	2	SL000435	P42212	GFP	6.52		6.42
SeqId.3342-76	4	SL010488	P42684	ABL2	8.85	9.63	8.7	9.57
SeqId.5261-13	3	SL010488	P42684	ABL2	10.11		10.09
SeqId.3837-6	2	SL010519	P43403	ZAP70	9.18	11.71	9.53	12.95
SeqId.4476-22	2	SL010519	P43403	ZAP70	12.55		13.87
SeqId.10722-13	3	SL007234	P43405	SYK	11.11	10.74	11.1	10.54
SeqId.11378-37	3	SL007234	P43405	SYK	10.06		9.47
SeqId.3605-77	4	SL011049	P48740	MASP1	8.77	8.97	8.84	9.02
SeqId.9125-23	3	SL011049	P48740	MASP1	9.12		9.13
SeqId.3182-38	2	SL010371	P49961	ENTPD1	10.78	10.61	11.15	10.92
SeqId.7999-23	3	SL010371	P49961	ENTPD1	10.34		10.58
SeqId.5268-49	3	SL003331	P51512	MMP16	9.39	9.83	9.25	9.83
SeqId.9719-145	3	SL003331	P51512	MMP16	10.15		10.22
SeqId.16758-96	3	SL013046	P51858	HDGF	13.39	12.84	11.64	11.04
SeqId.8953-47	3	SL013046	P51858	HDGF	11.92		9.98
SeqId.14131-37	3	SL007274	P52799	EFNB2	12.4	11.49	12.68	11.75
SeqId.8772-5	3	SL007274	P52799	EFNB2	8.24		8.25
SeqId.15686-49	3	SL007288	P55103	INHBC	10.15	12.16	10.59	12.49
SeqId.6408-2	3	SL007288	P55103	INHBC	12.95		13.26
SeqId.16749-79	3	SL005151	P55107	GDF10	10.02	10.16	10.09	10.26
SeqId.6517-14	3	SL005151	P55107	GDF10	10.27		10.39
SeqId.16305-10	3	SL000637	P55287	CDH11	10.23	9.77	10.35	9.98
SeqId.7763-25	3	SL000637	P55287	CDH11	8.97		9.35
SeqId.11215-6	3	SL007295	P55291	CDH15	11.4	10.75	12.03	11.23
SeqId.5410-53	3	SL007295	P55291	CDH15	9.29		9.12
SeqId.2913-1	2	SL003302	P55773	CCL23	10.88	14.23	11.04	14.63
SeqId.3028-36	2	SL003301	P55773	CCL23	15.16		15.57
SeqId.8272-22	3	SL018457	P56937	HSD17B7	9.16	12.39	9.19	12.21
SeqId.9929-16	3	SL018457	P56937	HSD17B7	13.29		13.06
SeqId.5618-50	3	SL007306	P58499	FAM3B	11.73	12.64	11.46	12.73
SeqId.9177-6	3	SL007306	P58499	FAM3B	13.07		13.37
SeqId.2846-24	2	SL000605	P62979	RPS27A	12.2	11.81	11.27	11.08
SeqId.4474-19	2	SL004070	P62979	RPS27A	11.23		10.79
SeqId.3427-63	2	SL007324	P68400	CSNK2A1	8.67	8.29	8.43	7.98
SeqId.5224-20	3	SL007324	P68400	CSNK2A1	7.67		7.25
SeqId.4584-5	1	SL011506	P68408	MELT	7.29	7.5	7.32	7.48
SeqId.8445-184	3	SL011506	P68408	MELT	6.07		6.08
SeqId.8445-54	3	SL011506	P68408	MELT	8.3		8.24
SeqId.12653-13	3	SL010497	P78368	CSNK1G2	9.27	10.19	9.21	9.92
SeqId.17436-193	3	SL010497	P78368	CSNK1G2	10.72		10.34
SeqId.5092-51	3	SL007328	P78504	JAG1	9.87	9.45	10.05	9.55
SeqId.7754-11	3	SL007328	P78504	JAG1	8.78		8.74
SeqId.8882-1	3	SL003707	P78536	ADAM17	7.3	8.68	7.25	8.72
SeqId.8959-61	3	SL003707	P78536	ADAM17	9.33		9.4
SeqId.6496-60	3	SL000679	P80370	DLK1	8.79	8.87	8.93	9.01
SeqId.8380-244	4	SL000679	P80370	DLK1	8.9		9.04
SeqId.15446-25	3	SL004651	Q02297	NRG1	11.53	10.63	11.97	11.06
SeqId.9178-30	3	SL004297	Q02297	NRG1	7.65		7.72
SeqId.11297-54	3	SL007356	Q04721	NOTCH2	7.02	7.87	7.15	8.02
SeqId.5106-52	3	SL007356	Q04721	NOTCH2	8.38		8.5
SeqId.11593-21	3	SL003188	Q07325	CXCL9	8.76	8.82	8.75	8.86
SeqId.9188-119	3	SL003188	Q07325	CXCL9	8.8		8.89
SeqId.4721-54	2	SL006119	Q07654	TFF3	12.42	11.63	12.43	11.62
SeqId.8323-163	3	SL006119	Q07654	TFF3	9.73		9.64
SeqId.8601-167	3	SL004733	Q07954	LRP1	8.59	9.4	8.56	9.59
SeqId.9182-3	3	SL004733	Q07954	LRP1	9.87		10.12
SeqId.11955-1	3	SL008179	Q07960	ARHGAP1	11	10.82	10.43	10.07
SeqId.9815-5	3	SL008179	Q07960	ARHGAP1	10.56		9.55
SeqId.7638-30	3	SL005403	Q12907	LMAN2	13.88	13.32	13.65	13.17
SeqId.9468-8	3	SL005403	Q12907	LMAN2	12.23		12.33
SeqId.14054-17	3	SL004151	Q13261	IL15RA	12.92	12.09	13.1	12.24
SeqId.3445-53	2	SL004151	Q13261	IL15RA	9.65		9.68
SeqId.15455-40	3	SL017116	Q13444	ADAM15	11.55	10.92	11.42	10.81
SeqId.9956-7	3	SL017116	Q13444	ADAM15	9.61		9.64
SeqId.13486-9	3	SL020155	Q13563	PKD2	11.19	10.36	11.35	10.5
SeqId.13745-10	3	SL020155	Q13563	PKD2	8.04		8.11
SeqId.6955-68	3	SL014932	Q13596	SNX1	11.12	10.29	10.78	10
SeqId.8807-13	3	SL014932	Q13596	SNX1	7.87		7.9
SeqId.10344-334	3	SL005173	Q13651	IL10RA	11.42	10.61	11.7	10.88
SeqId.8104-21	3	SL005173	Q13651	IL10RA	8.58		8.71
SeqId.12568-14	3	SL017529	Q14145	KEAP1	6.21	7.88	6.2	7.79
SeqId.8485-7	3	SL017529	Q14145	KEAP1	8.59		8.51
SeqId.11395-5	3	SL014068	Q14289	PTK2B	11.58	11.36	10.99	10.93
SeqId.8918-64	3	SL014068	Q14289	PTK2B	10.99		10.79
SeqId.8289-8	3	SL007429	Q14956	GPNMB	9.35	9.17	9.36	9.28
SeqId.8606-39	3	SL007429	Q14956	GPNMB	8.9		9.16
SeqId.11149-3	3	SL004490	Q15399	TLR1	10.08	9.69	9.94	9.67
SeqId.16324-38	3	SL004490	Q15399	TLR1	9.11		9.29
SeqId.13717-15	3	SL006542	Q15485	FCN2	14.09	15.2	14.28	15.58
SeqId.3313-21	2	SL006542	Q15485	FCN2	15.8		16.23
SeqId.2514-65	3	SL004142	Q15768	EFNB3	10.1	9.89	10.14	9.96
SeqId.7785-1	3	SL004142	Q15768	EFNB3	9.47		9.64
SeqId.12893-159	3	SL006071	Q16666	IFI16	13.59	13.69	11.5	11.34
SeqId.13940-19	3	SL006071	Q16666	IFI16	13.75		11.13
SeqId.16614-27	3	SL017248	Q2MKA7	RSPO1	11.02	10.38	11.65	10.9
SeqId.6240-70	3	SL017248	Q2MKA7	RSPO1	8.97		8.93
SeqId.16299-13	3	SL017103	Q495A1	TIGIT	8.82	8.12	9.23	8.45
SeqId.9638-2	3	SL017103	Q495A1	TIGIT	6.49		6.5
SeqId.11109-56	3	SL012540	Q4LDE5	SVEP1	10.92	10.82	10.96	10.89
SeqId.11178-21	3	SL012540	Q4LDE5	SVEP1	10.71		10.81
SeqId.10606-34	3	SL018600	Q5JTV8	TOR1AIP1	11.42	12.24	12	12.82
SeqId.9039-47	3	SL018600	Q5JTV8	TOR1AIP1	12.71		13.29
SeqId.8275-31	3	SL018435	Q5VY43	PEAR1	12.75	12.14	12.82	12.3
SeqId.8892-14	3	SL018435	Q5VY43	PEAR1	10.82		11.07
SeqId.5963-9	3	SL010588	Q6E0U4	DMKN	10.28	10.19	10	10
SeqId.8535-102	3	SL010588	Q6E0U4	DMKN	10.09		9.98
SeqId.8068-43	3	SL018414	Q6NSJ0	KIAA1161	8.26	8.34	8.35	8.42
SeqId.8093-13	3	SL018414	Q6NSJ0	KIAA1161	8.37		8.43
SeqId.10613-33	3	SL018589	Q6P4E1	CASC4	10.44	10.11	10.66	10.31
SeqId.8838-10	3	SL018589	Q6P4E1	CASC4	9.64		9.79
SeqId.8061-102	3	SL018413	Q6P995	FAM171B	7.73	8.16	7.71	8.31
SeqId.8786-6	3	SL018413	Q6P995	FAM171B	8.46		8.65
SeqId.10637-50	3	SL007494	Q6UXG2	KIAA1324	7.65	8.28	7.61	8.23
SeqId.9097-5	3	SL007494	Q6UXG2	KIAA1324	8.67		8.63
SeqId.4566-24	3	SL013989	Q6UXX9	RSPO2	8.01	8.85	7.92	8.93
SeqId.8409-3	3	SL013989	Q6UXX9	RSPO2	9.35		9.48
SeqId.13109-82	3	SL008810	Q7Z3B1	NEGR1	10.76	10.11	10.93	10.27
SeqId.7050-5	3	SL008810	Q7Z3B1	NEGR1	8.91		9.01
SeqId.6572-10	3	SL017483	Q86VH4	LRRTM4	9.11	8.9	9.24	9.04
SeqId.8646-61	3	SL017483	Q86VH4	LRRTM4	8.64		8.79
SeqId.15472-16	3	SL017588	Q86VZ4	LRP11	11.23	11.53	11.45	11.8
SeqId.6713-4	3	SL017588	Q86VZ4	LRP11	11.76		12.07
SeqId.11147-17	3	SL011259	Q86YW5	TREML1	8.38	9.29	8.28	9.11
SeqId.9329-28	3	SL011259	Q86YW5	TREML1	9.81		9.59
SeqId.11952-1	3	SL018084	Q8IVU1	IGDCC3	9.26	9.39	9.19	9.37
SeqId.7118-24	3	SL018084	Q8IVU1	IGDCC3	9.48		9.51
SeqId.3821-28	1	SL010504	Q8IW41	MAPKAPK5	9.06	10.29	8.95	10.62
SeqId.8382-47	3	SL010504	Q8IW41	MAPKAPK5	10.89		11.32
SeqId.14114-18	3	SL019019	Q8IYJ0	PIANP	10.51	10.39	10.71	10.6
SeqId.9599-6	3	SL019019	Q8IYJ0	PIANP	10.21		10.47
SeqId.8336-267	3	SL014534	Q8IYS0	GRAMD1C	10.02	9.97	9.98	9.96
SeqId.8842-16	3	SL014534	Q8IYS0	GRAMD1C	9.91		9.92
SeqId.15394-79	3	SL008959	Q8IZJ1	UNC5B	12.94	12.95	13.23	13.26
SeqId.7776-20	3	SL008959	Q8IZJ1	UNC5B	12.95		13.27
SeqId.11128-29	3	SL018134	Q8N3T6	TMEM132C	8.84	10.87	8.81	11.05
SeqId.7173-141	3	SL018134	Q8N3T6	TMEM132C	11.62		11.85
SeqId.7944-1	3	SL018310	Q8N743	KIR3DL3	8.19	8.12	8.2	8.14
SeqId.8045-3	3	SL018310	Q8N743	KIR3DL3	8.01		8.02
SeqId.7742-11	3	SL018239	Q8N7C7	RNF148	8.49	8.65	8.55	8.7
SeqId.9955-40	3	SL018239	Q8N7C7	RNF148	8.77		8.77
SeqId.17456-53	3	SL010628	Q8NBJ4	GOLM1	11.63	11.18	11.9	11.46
SeqId.8983-7	3	SL010628	Q8NBJ4	GOLM1	10.49		10.77
SeqId.11442-1	3	SL008968	Q8NFT8	DNER	10.32	10.04	10.31	10.11
SeqId.9769-48	3	SL008968	Q8NFT8	DNER	9.56		9.81
SeqId.9027-10	3	SL018782	Q8NFZ4	NLGN2	8.06	7.95	8.07	8.08
SeqId.9772-153	3	SL018782	Q8NFZ4	NLGN2	7.78		8.04
SeqId.15298-199	3	SL017092	Q8TDF5	NETO1	7.98	9.34	8.08	9.31
SeqId.5639-49	3	SL017092	Q8TDF5	NETO1	10.01		9.94
SeqId.11481-25	3	SL007547	Q8TDQ0	HAVCR2	10.01	11.44	10.5	11.66
SeqId.5134-52	2	SL007547	Q8TDQ0	HAVCR2	12		12
SeqId.9970-7	3	SL019215	Q92575	UBXN4	9.75	12.53	9.63	12.59
SeqId.9997-12	3	SL019215	Q92575	UBXN4	13.39		13.48
SeqId.14024-196	3	SL004644	Q92838	EDA	9.72	9.98	10.01	10.45
SeqId.2826-53	2	SL004644	Q92838	EDA	10.15		10.71
SeqId.12753-6	3	SL007583	Q92870	APBB2	9.58	9.89	9.55	9.9
SeqId.12761-12	3	SL007583	Q92870	APBB2	10.1		10.15
SeqId.8800-14	3	SL018688	Q96AE7	TTC17	7.82	7.95	7.81	7.92
SeqId.9550-153	3	SL018688	Q96AE7	TTC17	8.05		7.99
SeqId.11563-51	3	SL016500	Q96C24	SYTL4	11.44	14.51	11.49	14.38
SeqId.9090-9	3	SL016500	Q96C24	SYTL4	15.38		15.18
SeqId.15412-40	3	SL003731	Q96CA5	BIRC7	8.58	9.28	8.53	9.3
SeqId.15504-39	3	SL004299	Q96CA5	BIRC7	9.72		9.77
SeqId.8956-96	3	SL005222	Q96GP6	SCARF2	9.57	9.38	9.61	9.25
SeqId.9925-56	3	SL005222	Q96GP6	SCARF2	9.09		8.74
SeqId.10643-16	3	SL012572	Q96PB7	OLFM3	10.86	10.6	10.68	10.53
SeqId.11143-32	3	SL012572	Q96PB7	OLFM3	10.24		10.33
SeqId.8973-23	3	SL018774	Q96PJ5	FCRL4	8.91	9.79	9.25	9.96
SeqId.8991-115	3	SL018774	Q96PJ5	FCRL4	10.27		10.34
SeqId.10037-98	3	SL018490	Q96PQ1	SIGLEC12	7.47	11.68	7.53	10.7
SeqId.8352-26	3	SL018490	Q96PQ1	SIGLEC12	12.63		11.61
SeqId.10075-75	3	SL019254	Q9BR61	ACBD6	8.15	15.13	7.71	15.32
SeqId.19341-36	3	SL019254	Q9BR61	ACBD6	16.12		16.31
SeqId.10630-5	3	SL007633	Q9BUP3	HTATIP2	9.5	10.78	9.39	10.6
SeqId.7753-21	3	SL007633	Q9BUP3	HTATIP2	11.41		11.22
SeqId.13094-75	3	SL018509	Q9BXY4	RSPO3	9.83	9.57	10.24	10.01
SeqId.8427-118	3	SL018509	Q9BXY4	RSPO3	9.25		9.72
SeqId.17140-57	3	SL014328	Q9GZP0	PDGFD	14.45	13.67	12.96	12.33
SeqId.9341-1	3	SL014328	Q9GZP0	PDGFD	11.71		11.03
SeqId.14597-5	3	SL020074	Q9H3T2	SEMA6C	7.78	8.29	7.79	8.19
SeqId.7202-107	3	SL012550	Q9H3T2	SEMA6C	8.62		8.48
SeqId.10440-26	3	SL008621	Q9H6B4	CLMP	10.59	10.02	10.1	9.64
SeqId.9585-80	3	SL008621	Q9H6B4	CLMP	8.84		8.88
SeqId.11531-24	3	SL017424	Q9H7M9	C10ORF54	11.07	11.84	10.59	11.73
SeqId.14123-34	3	SL017424	Q9H7M9	C10ORF54	12.29		12.33
SeqId.8016-19	3	SL018376	Q9NNZ3	DNAJC4	9.21	9.56	9.21	9.76
SeqId.8653-132	3	SL018376	Q9NNZ3	DNAJC4	9.77		10.12
SeqId.10560-1	3	SL017978	Q9NQX7	ITM2C	7.68	8.15	7.82	8.24
SeqId.9523-34	3	SL017978	Q9NQX7	ITM2C	8.45		8.54
SeqId.11911-13	3	SL019048	Q9NT99	LRRC4B	7.41	9.32	7.35	9.68
SeqId.9916-146	3	SL019048	Q9NT99	LRRC4B	10.09		10.51
SeqId.17427-26	3	SL018773	Q9NZ94	NLGN3	7.04	7.57	7.2	7.68
SeqId.8941-4	3	SL018773	Q9NZ94	NLGN3	7.94		7.99
SeqId.13123-3	3	SL008372	Q9NZU0	FLRT3	11.36	10.99	11.7	11.2
SeqId.9128-34	3	SL008372	Q9NZU0	FLRT3	10.34		10.34
SeqId.15492-1	3	SL017465	Q9NZV1	CRIM1	7.94	8.64	8.02	8.67
SeqId.8699-43	3	SL017465	Q9NZV1	CRIM1	9.09		9.09
SeqId.8597-1	3	SL015300	Q9P0T7	TMEM9	9.72	9.06	10.37	9.61
SeqId.9249-17	3	SL015300	Q9P0T7	TMEM9	7.75		7.83
SeqId.10907-116	3	SL009074	Q9P121	NTM	12.52	12.21	12.92	12.51
SeqId.8428-102	3	SL009074	Q9P121	NTM	11.79		11.9
SeqId.8780-2	3	SL018668	Q9P2E7	PCDH10	10.24	10.28	10.17	10.31
SeqId.9018-38	3	SL018668	Q9P2E7	PCDH10	10.2		10.29
SeqId.6518-85	3	SL004269	Q9UBU3	GHRL	10	9.96	10.84	10.54
SeqId.8447-11	3	SL004269	Q9UBU3	GHRL	9.79		10.03
SeqId.8756-41	3	SL008542	Q9UJ90	KCNE5	8.24	9.12	8.25	9.27
SeqId.8908-14	3	SL008542	Q9UJ90	KCNE5	9.65		9.84
SeqId.11416-23	3	SL018669	Q9UKA2	FBXL4	11.1	10.64	11.02	10.53
SeqId.9951-36	3	SL018669	Q9UKA2	FBXL4	9.9		9.72
SeqId.10816-150	3	SL022717	Q9UKJ1	PILRA	10.77	11.37	10.67	11.22
SeqId.6402-8	3	SL022716	Q9UKJ1	PILRA	11.44		11.3
SeqId.10390-21	3	SL018971	Q9ULT6	ZNRF3	9.4	9.32	9.09	9.2
SeqId.14122-132	3	SL018971	Q9ULT6	ZNRF3	9.16		9.24
SeqId.5124-69	3	SL005169	Q9UMF0	ICAM5	11.84	11.46	12.06	11.6
SeqId.8245-27	3	SL005169	Q9UMF0	ICAM5	10.89		10.92
SeqId.10336-3	3	SL019100	Q9UNE7	STUB1	10.63	10.46	10.24	10.22
SeqId.11350-30	3	SL019100	Q9UNE7	STUB1	10.24		10.17
SeqId.11174-8	3	SL011312	Q9UPZ6	THSD7A	10.63	9.96	10.95	10.23
SeqId.9600-55	3	SL011312	Q9UPZ6	THSD7A	8.55		8.55
SeqId.2966-65	2	SL004362	Q9Y240	CLEC11A	10.46	11.24	10.62	11.41
SeqId.4500-50	2	SL004363	Q9Y240	CLEC11A	11.74		11.92
SeqId.12925-105	3	SL018508	Q9Y2T1	AXIN2	6.9	10.58	7.4	10.79
SeqId.8429-16	3	SL018508	Q9Y2T1	AXIN2	11.52		11.71
SeqId.14039-33	3	SL003863	Q9Y337	KLK5	8.99	8.36	8.85	8.28
SeqId.3201-49	2	SL003863	Q9Y337	KLK5	7.18		7.2
SeqId.13535-2	3	SL015375	Q9Y5P4	COL4A3BP	11.07	11.87	10.04	10.69
SeqId.13950-9	3	SL015375	Q9Y5P4	COL4A3BP	12.37		11.12
SeqId.11837-7	3	SL004859	Q9Y5U5	TNFRSF18	7.26	8.54	7.33	8.82
SeqId.5526-53	3	SL004859	Q9Y5U5	TNFRSF18	9.19		9.51
SeqId.19370-30	3	SL018828	Q9Y661	HS3ST4	11.01	10.23	11.15	10.34
SeqId.8998-15	3	SL018828	Q9Y661	HS3ST4	8.36		8.22
SeqId.7758-217	3	SL018240	Q9Y6U7	RNF215	10.04	10.97	9.98	10.9
SeqId.9064-12	3	SL018240	Q9Y6U7	RNF215	11.48		11.4
