# Supplementary material for: Identification of patient subtypes based on protein expression for prediction of heart failure after myocardial infarction
Source: iScience. 2023 Feb 11;26(3):106171. doi: 10.1016/j.isci.2023.106171 (PMC10006628; doi:10.1016/j.isci.2023.106171)
Supplement: Table S7. Diseases and functions in REVE-1 network, related to Table 4 and Figure 4 [file mmc3.xlsx]

## Sheet: Feuil1
Table S7. Diseases and functions in REVE-1 network, related to Table 4 and Figure 4.
Categories	Diseases or Functions Annotation	Rank	P value	Number of proteins	Molecules
Cardiovascular Disease	Ischemic cardiomyopathy	1	3·16e-06	5	ADIPOQ, DPP4, PDE4A, PPP1R1A, SERPINC1
	Ischemia of heart	3	2·20e-05	6	ADIPOQ, DPP4, NPPB, PDE4A, PPP1R1A, SERPINC1
	Peripheral vascular disease	5	8·04e-05	8	ADIPOQ, B2M, CARTPT, CST3, HTATIP2, NPPB, PDE4A, SERPINC1
	Hypertension	7	1·64e-04	10	ADIPOQ, CST3, HPSE, KNG1, NOTUM, NPPB, PDE4A, SCN4B, SERPINA7, SERPINC1
	Embolus	11	2·92e-04	3	NPPB, PDE4A, SERPINC1
	Acute pulmonary embolism	15	4·13e-04	2	NPPB, SERPINC1
	Failure of heart	18	4·76e-04	5	CST3, DPP4, MAP2K4, NPPB, PDE4A
	Thromboembolic complication	24	7·16e-04	2	PDE4A, SERPINC1
	Stroke	28	7·67e-04	5	ADIPOQ, CST3, NPPB, PDE4A, SERPINC1
	Acute coronary event	41	1·61e-03	4	ADIPOQ, NPPB, PDE4A, SERPINC1
	Preeclampsia	45	1·70e-03	7	HPSE, KNG1, NOTUM, NPPB, SCN4B, SERPINA7, SERPINC1
	Acute coronary syndrome	46	1·90e-03	4	ADIPOQ, DPP4, NPPB, SERPINC1
	Chronic right ventricular overload	56	2·34e-03	1	NPPB
	Autosomal dominant Icelandic type hereditary cerebral amyloid angiopathy	61	2·34e-03	1	CST3
	Long-QT syndrome 10	62	2·34e-03	1	SCN4B
	Ischemic stroke	90	2·37e-03	3	CST3, NPPB, SERPINC1
	Disorder of coronary artery	93	2·67e-03	5		ADIPOQ, DPP4, NPPB, PDE4A, SERPINC1
	Congestive heart failure	94	2·68e-03	3		DPP4, NPPB, PDE4A
	Angina pectoris	99	2·87e-03	3		ADIPOQ, PDE4A, SERPINC1
	Non-ST elevation myocardial infarction	104	3·59e-03	2		NPPB, SERPINC1
	Acute myocardial infarction	105	3·59e-03	3		ADIPOQ, NPPB, SERPINC1
	Atherosclerosis	114	4·56e-03	5		ADIPOQ, CST3, NPPB, PDE4A, SERPINC1
	Coronary artery disease	115	4·60e-03	4		ADIPOQ, NPPB, PDE4A, SERPINC1
	Early onset thrombosis	125	4·68e-03	1		SERPINC1
	Peripheral arterial disease	139	4·77e-03	4		B2M, CARTPT, HTATIP2, SERPINC1
	Portal hypertension	142	4·78e-03	2		PDE4A, SERPINC1
	Thrombus	145	5·05e-03	3		KNG1, PDE4A, SERPINC1
	Mitral valvular disease	154	6·88e-03	2		PDE4A, SERPINC1
	Macrovascular disease	165	7·02e-03	1		DPP4
	Atrial fibrillation with embolism	171	7·02e-03	1		SERPINC1
	Postoperative deep vein thrombosis	175	7·02e-03	1		SERPINC1
	Postoperative pulmonary embolism	176	7·02e-03	1		SERPINC1
	Peripheral arterial embolism	178	7·02e-03	1		SERPINC1
	Hypertension of blood vessel	186	8·02e-03	3		NPPB, PDE4A, SERPINC1
	Atrial fibrillation	193	9·06e-03	3		NPPB, SCN4B, SERPINC1
	Recurrent venous thromboembolism	195	9·34e-03	1		SERPINC1
	Symptomatic venous thromboembolism	199	9·34e-03	1		SERPINC1
	Renal vein thrombosis	206	9·34e-03	1		SERPINC1
	Acute deep vein thrombosis with pulmonary embolism	207	9·34e-03	1		SERPINC1
	Acute deep vein thrombosis without pulmonary embolism	208	9·34e-03	1		SERPINC1
	Postprandial hyperlipidemia	13	9·34e-03	1		DPP4
	Thrombosis of vein	221	1·02e-02	2		PDE4A, SERPINC1
	Acute heart failure	225	1·05e-02	2		NPPB, PDE4A
	Retinal artery occlusion	234	1·17e-02	1		SERPINC1
	Mesenteric thrombosis	237	1·17e-02	1		SERPINC1
	Right ventricular dysfunction	240	1·17e-02	1		SERPINC1
	Non-valvular atrial fibrillation	247	1·17e-02	1		SERPINC1
	Parapsoriasis	252	1·17e-02	1		PDE4A
	Acute congestive heart failure	254	1·17e-02	1		NPPB
	Acute venous thromboembolism	267	1·40e-02	1		SERPINC1
	Mesenteric ischemia	268	1·40e-02	1		SERPINC1
	Familial venous thrombosis	314	1·86e-02	1		SERPINC1
	Venous stasis syndrome	321	1·86e-02	1		SERPINC1
	Cardiovascular death	323	1·93e-02	2		DPP4, SERPINC1
	Portal vein thrombosis	238	2·09e-02	1		SERPINC1
	Hereditary thromboembolism	337	2·09e-02	1		SERPINC1
	Severe heart failure	338	2·09e-02	1		NPPB
	Left ventricular systolic dysfunction	340	2·09e-02	1		DPP4
	Hemorrhagic stroke	353	2·32e-02	1		SERPINC1
	Thrombosis of artery	358	2·32e-02	1		SERPINC1
	Early-onset cardiovascular disorder	374	2·39e-02	2		NPPB, SERPINC1
	Ischemic complication	389	2·55e-02	1		SERPINC1
	Non-rheumatic aortic stenosis	421	3·01e-02	1		SERPINC1
	Recurrent myocardial infarction	462	3·23e-02	1		SERPINC1
	Acute ST-elevation myocardial infarction	466	3·23e-02	1		SERPINC1
	Retinal vein occlusion	472	3·23e-02	1		SERPINC1
	Ventricular dysfunction	500	3·79e-02	2		DPP4, SERPINC1
Cardiovascular System Development and Function	Permeability of vascular system	2	2·19e-05	4		FGFBP3, KNG1, NPPB, RNASE1
	Permeability of vasculature	10	2·92e-04	3		FGFBP3, NPPB, RNASE1
	Permeability of blood vessel	12	3·50e-04	2		FGFBP3, NPPB
	Relaxation of mesenteric artery	130	4·68e-03	1		KNG1
	Angiogenesis of embryo	136	4·68e-03	1		SERPINC1
	Shortening of cardiomyocytes	166	7·02e-03	1		PPP1R1A
	Blood pressure	185	7·65e-03	2		ADIPOQ, CARTPT
	Permeability of blood-brain barrier	272	1·40e-02	1		KNG1
	Cell spreading of endothelial cell lines	301	1·63e-02	1		KNG1
	Cell spreading of vascular endothelial cells	436	3·01e-02	1		KNG1
	Proliferation of endothelial cells	474	3·32e-02	3		ADIPOQ, KNG1, SERPINC1
	Catecholaminergic polymorphic ventricular tachycardia type 1	481	3·46e-02	1		SCN4B
	Angiogenesis	497	3·73e-02	5		ADIPOQ, HTATIP2, KNG1, NPPB, SERPINC1
The relationship between the 50 proteins significnatly associated with occurrence of hospitlaization for HF was examined by IPA to detemrine the most significant biological pathway (Top 50) involved in diseases (P<0.05). Our analysis revealed 20 categories related to cardiovascular diseases and cardiovascular system among the 252 biological pathways significantly involved in diseases or developme…
